# Supplementary material for: EGFR Pathway Expression Persists in Recurrent Glioblastoma Independent of Amplification Status
Source: Cancers (Basel). 2023 Jan 21;15(3):670. doi: 10.3390/cancers15030670 (PMC9913094; doi:10.3390/cancers15030670)
Supplement: Supplementary file 1 [file cancers-15-00670-s001.zip]

Archive with 2 entries (2 files):
- CRC-22-0269_Supplementary_Data.pdf
- supplementary_tables.xlsx
