# Supplementary material for: EGFR Pathway Expression Persists in Recurrent Glioblastoma Independent of Amplification Status
Source: Cancers (Basel). 2023 Jan 21;15(3):670. doi: 10.3390/cancers15030670 (PMC9913094; doi:10.3390/cancers15030670)
Supplement: Supplementary file 1 [file cancers-15-00670-s001.zip › supplementary_tables.xlsx]

## Sheet: Primary, EGFR amp vs non-amp
Supplementary Table S1
Increased in EGFR amplified					Decreased in EGFR amplified
	log2FoldChange	pvalue	padj	HGNC symbol		log2FoldChange	pvalue	padj	HGNC symbol
ENSG00000146648	3.875	1.56e-13	1.09e-09	EGFR	ENSG00000206517	-23.389	1.09e-21	2.27e-17	OR11A1
ENSG00000128928	3.126	7.21e-12	3.02e-08	IVD	ENSG00000265307	-22.775	4.13e-15	4.32e-11
ENSG00000037897	3.083	1.87e-09	6.51e-06	METTL1	ENSG00000226543	-20.716	1.49e-12	7.78e-09	MYL6P1
ENSG00000123908	2.408	8.91e-09	2.66e-05	AGO2	ENSG00000153558	-2.768	1.74e-07	0.00033	FBXL2
ENSG00000155957	2.584	1.02e-08	2.66e-05	TMBIM4	ENSG00000235220	-3.156	7.57e-07	0.00113	HLA-F
ENSG00000134874	1.636	3.55e-08	8.26e-05	DZIP1	ENSG00000130675	-5.478	9.64e-07	0.00135	MNX1
ENSG00000218586	4.539	1.16e-07	0.000243		ENSG00000124253	-2.386	1.53e-06	0.0018	PCK1
ENSG00000226509	4.677	3.43e-07	0.000598		ENSG00000138311	-2.285	1.55e-06	0.0018	ZNF365
ENSG00000138050	2.81	4.88e-07	0.000786	THUMPD2	ENSG00000158882	-3.114	2.15e-06	0.0022	TOMM40L
ENSG00000132432	2.922	1.28e-06	0.00167	SEC61G	ENSG00000181143	-4.656	2.32e-06	0.0022	MUC16
ENSG00000232599	2.914	1.77e-06	0.00194		ENSG00000234487	-3.372	2.27e-06	0.0022	HLA-F
ENSG00000037241	2.852	2.43e-06	0.00221	RPL26L1	ENSG00000156466	-3.551	2.96e-06	0.00258	GDF6
ENSG00000127415	2.27	4.01e-06	0.00282	IDUA	ENSG00000234830	-3.961	3.24e-06	0.00271	FAM197Y9
ENSG00000161265	1.478	4.14e-06	0.00282	U2AF1L4	ENSG00000125813	-5.226	4.17e-06	0.00282	PAX1
ENSG00000258230	3.698	3.76e-06	0.00282		ENSG00000159307	-1.396	4.1e-06	0.00282	SCUBE1
ENSG00000218676	3.521	5.67e-06	0.00339	BRD7P4	ENSG00000234340	-4.423	3.83e-06	0.00282
ENSG00000264736	3.948	6.09e-06	0.00346	BDP1P	ENSG00000137571	-2.155	4.69e-06	0.00307	SLCO5A1
ENSG00000122783	3.027	7.39e-06	0.00377	CYREN	ENSG00000162913	-3.335	5.08e-06	0.00317	OBSCN-AS1
ENSG00000134597	2.491	9.36e-06	0.00456	RBMX2	ENSG00000263006	-3.519	5.16e-06	0.00317	ROCK1P1
ENSG00000102575	3.978	9.61e-06	0.00457	ACP5	ENSG00000143106	-3.537	6.12e-06	0.00346	PSMA5
ENSG00000125445	1.13	1.09e-05	0.00494	MRPS7	ENSG00000109265	-2.266	6.39e-06	0.00349	CRACD
ENSG00000225449	5.47	1.08e-05	0.00494	RAB6C-AS1	ENSG00000144524	-2.299	6.5e-06	0.00349	COPS7B
ENSG00000268554	2.653	2.24e-05	0.0078		ENSG00000198420	-2.116	6.81e-06	0.00356	TCAF1
ENSG00000182827	2.43	2.71e-05	0.00885	ACBD3	ENSG00000168754	-1.9	8.14e-06	0.00405	FAM178B
ENSG00000145349	1.334	2.78e-05	0.00896	CAMK2D	ENSG00000149043	-3.415	1.12e-05	0.00501	SYT8
ENSG00000164879	3.239	2.85e-05	0.00904	CA3	ENSG00000124493	-2.318	1.16e-05	0.00507	GRM4
ENSG00000168505	3.891	3.22e-05	0.00976	GBX2	ENSG00000119681	-2.866	1.27e-05	0.00531	LTBP2
ENSG00000103490	3.475	3.34e-05	0.00998	PYCARD	ENSG00000122966	-2.271	1.27e-05	0.00531	CIT
ENSG00000271363	5.558	3.89e-05	0.011		ENSG00000155052	-3.881	1.34e-05	0.00544	CNTNAP5
ENSG00000099331	1.597	4.13e-05	0.0111	MYO9B	ENSG00000204789	-1.535	1.35e-05	0.00544	ZNF204P
ENSG00000169255	1.628	4.14e-05	0.0111	B3GALNT1	ENSG00000256889	-2.398	1.38e-05	0.00547
ENSG00000228166	3.375	4.29e-05	0.0111	MTND1P11	ENSG00000096155	-2.264	1.67e-05	0.00636	BAG6
ENSG00000271161	2.86	4.33e-05	0.0111	BOLA2P2	ENSG00000164300	-0.789	1.66e-05	0.00636	SERINC5
ENSG00000104976	2.688	4.65e-05	0.0113	SNAPC2	ENSG00000215853	-5.619	1.85e-05	0.0069	RPTN
ENSG00000161970	1.132	4.68e-05	0.0113	RPL26	ENSG00000062524	-3.78	2e-05	0.00724	LTK
ENSG00000172638	1.662	4.55e-05	0.0113	EFEMP2	ENSG00000077942	-2.298	2.01e-05	0.00724	FBLN1
ENSG00000197696	3.08	4.62e-05	0.0113	NMB	ENSG00000258679	-1.375	2.18e-05	0.00774
ENSG00000213234	4.321	4.52e-05	0.0113	ST13P10	ENSG00000227001	-4.415	2.29e-05	0.00786	NBPF2P
ENSG00000269698	2.521	6.21e-05	0.0135		ENSG00000062282	-2.082	2.38e-05	0.00805	DGAT2
ENSG00000196872	2.307	6.98e-05	0.0148	KIAA1211L	ENSG00000107957	-1.949	2.6e-05	0.00862	SH3PXD2A
ENSG00000173193	1.436	7.15e-05	0.015	PARP14	ENSG00000145451	-1.443	3.08e-05	0.00962	GLRA3
ENSG00000055118	1.743	7.98e-05	0.0155	KCNH2	ENSG00000053108	-3.173	3.18e-05	0.00976	FSTL4
ENSG00000103489	1.923	8.01e-05	0.0155	XYLT1	ENSG00000158427	-0.767	3.68e-05	0.0107	TMSB15B
ENSG00000163629	1.456	7.96e-05	0.0155	PTPN13	ENSG00000164265	-2.159	3.63e-05	0.0107	SCGB3A2
ENSG00000116574	2.164	8.21e-05	0.0158	RHOU	ENSG00000182993	-1.279	3.85e-05	0.011	C12orf60
ENSG00000100445	1.261	8.59e-05	0.0161	SDR39U1	ENSG00000015520	-2.355	3.98e-05	0.0111	NPC1L1
ENSG00000249170	3.027	8.94e-05	0.0165		ENSG00000058453	-1.779	4.33e-05	0.0111	CROCC
ENSG00000213137	3.312	9.81e-05	0.0172	ARF1P2	ENSG00000143387	-2.649	4.3e-05	0.0111	CTSK
ENSG00000154978	2.265	0.000108	0.0188	VOPP1	ENSG00000266956	-2.854	4.34e-05	0.0111
ENSG00000074964	1.427	0.000117	0.0197	ARHGEF10L	ENSG00000143858	-1.667	4.77e-05	0.0113	SYT2
ENSG00000136144	1.525	0.000119	0.0197	RCBTB1	ENSG00000204176	-0.983	4.81e-05	0.0113	SYT15
ENSG00000170633	2.041	0.000119	0.0197	RNF34	ENSG00000163877	-1.136	5.46e-05	0.0127	SNIP1
ENSG00000244617	2.29	0.00012	0.0197	ASPRV1	ENSG00000090612	-2.077	5.68e-05	0.0131	ZNF268
ENSG00000103876	2.498	0.000123	0.0198	FAH	ENSG00000074527	-4.183	6.01e-05	0.0134	NTN4
ENSG00000253305	2.302	0.000123	0.0198	PCDHGB6	ENSG00000224881	-3.513	5.98e-05	0.0134
ENSG00000104957	1.025	0.000151	0.0222	CCDC130	ENSG00000236684	-1.077	5.9e-05	0.0134
ENSG00000198625	1.401	0.000144	0.0222	MDM4	ENSG00000184178	-2.159	6.17e-05	0.0135	SCFD2
ENSG00000267297	2.15	0.000157	0.0227		ENSG00000074211	-2.618	6.76e-05	0.0146	PPP2R2C
ENSG00000168452	6.296	0.00017	0.0231	PPT2	ENSG00000177054	-1.354	6.87e-05	0.0147	ZDHHC13
ENSG00000186603	3.785	0.000169	0.0231	HPDL	ENSG00000103353	-1.593	7.67e-05	0.0155	UBFD1
ENSG00000264943	3.073	0.000169	0.0231	SH3GL1P2	ENSG00000160087	-1.899	7.99e-05	0.0155	UBE2J2
ENSG00000231965	3.411	0.000174	0.0233		ENSG00000174473	-4.314	7.63e-05	0.0155	GALNTL6
ENSG00000171700	2.375	0.000177	0.0234	RGS19	ENSG00000177548	-1.432	7.72e-05	0.0155	RABEP2
ENSG00000051128	1.4	0.000179	0.0235	HOMER3	ENSG00000261377	-1.071	7.94e-05	0.0155	PDCD6IPP2
ENSG00000133250	2.123	0.000182	0.0238	ZNF414	ENSG00000163673	-4.936	8.34e-05	0.0159	DCLK3
ENSG00000160113	1.837	0.000183	0.0238	NR2F6	ENSG00000175311	-1.166	8.59e-05	0.0161	ANKS4B
ENSG00000265683	3.19	0.000197	0.025	SYPL1P2	ENSG00000248801	-1.513	9e-05	0.0165	C8orf34-AS1
ENSG00000137449	1.439	0.000205	0.0255	CPEB2	ENSG00000123179	-1.84	9.08e-05	0.0165	EBPL
ENSG00000114209	2.28	0.000209	0.0258	PDCD10	ENSG00000108883	-1.684	9.35e-05	0.0169	EFTUD2
ENSG00000047644	1.004	0.000213	0.0262	WWC3	ENSG00000137573	-1.816	9.51e-05	0.017	SULF1
ENSG00000240873	5.164	0.000214	0.0262	RPS29P22	ENSG00000109339	-1.56	9.75e-05	0.0172	MAPK10
ENSG00000177191	4.624	0.000217	0.0264	B3GNT8	ENSG00000168274	-2.451	0.000102	0.0177
ENSG00000105619	2.317	0.00022	0.0265	TFPT	ENSG00000169129	-2.649	0.000114	0.0196	AFAP1L2
ENSG00000213111	3.271	0.000223	0.0265	COX5BP2	ENSG00000006377	-2.652	0.000118	0.0197	DLX6
ENSG00000111058	1.784	0.00023	0.0267	ACSS3	ENSG00000260357	-3.074	0.000121	0.0198	DNM1P34
ENSG00000145781	1.666	0.000233	0.0269	COMMD10	ENSG00000182307	-1.929	0.000125	0.0199	C8orf33
ENSG00000105866	1.806	0.000236	0.027	SP4	ENSG00000146530	-4.15	0.000129	0.0205	VWDE
ENSG00000127249	2.862	0.000238	0.027	ATP13A4	ENSG00000007541	-1.765	0.000142	0.0222	PIGQ
ENSG00000173762	3.396	0.000239	0.027	CD7	ENSG00000068120	-1.54	0.000146	0.0222	COASY
ENSG00000205903	1.863	0.000237	0.027	ZNF316	ENSG00000090447	-1.055	0.000149	0.0222	TFAP4
ENSG00000144893	2.027	0.00026	0.0285	MED12L	ENSG00000105613	-1.167	0.000146	0.0222	MAST1
ENSG00000170448	1.572	0.000261	0.0285	NFXL1	ENSG00000150995	-2.352	0.000144	0.0222	ITPR1
ENSG00000237139	2.673	0.000261	0.0285	RPS26P41	ENSG00000154127	-1.763	0.000149	0.0222	UBASH3B
ENSG00000240616	2.598	0.000256	0.0285	RPS6P25	ENSG00000160117	-1.666	0.000152	0.0222	ANKLE1
ENSG00000248592	2.269	0.000266	0.0289	STIMATE-MUSTN1	ENSG00000166667	-2.47	0.00015	0.0222
ENSG00000153714	3.202	0.000281	0.03	LURAP1L	ENSG00000185231	-1.624	0.000151	0.0222	MC2R
ENSG00000080493	1.76	0.00029	0.0306	SLC4A4	ENSG00000145014	-0.966	0.000156	0.0227	TMEM44
ENSG00000102931	2.383	0.000297	0.0306	ARL2BP	ENSG00000066813	-1.854	0.000163	0.0229	ACSM2B
ENSG00000109113	1.53	0.000311	0.0311	RAB34	ENSG00000130844	-0.925	0.00016	0.0229	ZNF331
ENSG00000117228	1.866	0.000309	0.0311	GBP1	ENSG00000204642	-2.936	0.000163	0.0229	HLA-F
ENSG00000180233	2.452	0.000305	0.0311	ZNRF2	ENSG00000244921	-2.492	0.000164	0.0229	MTCYBP18
ENSG00000083535	1.962	0.000317	0.0316	PIBF1	ENSG00000257950	-0.768	0.000163	0.0229	P2RX5-TAX1BP3
ENSG00000143942	2.362	0.000335	0.033	CHAC2	ENSG00000197122	-2.112	0.000168	0.0231	SRC
ENSG00000132004	1.994	0.000353	0.0338	FBXW9	ENSG00000154582	-0.44	0.000175	0.0233	ELOC
ENSG00000140543	2.589	0.000353	0.0338	DET1	ENSG00000214081	-2.779	0.000174	0.0233	CYP4F30P
ENSG00000179115	1.351	0.000351	0.0338	FARSA	ENSG00000183597	-0.825	0.000189	0.0245	TANGO2
ENSG00000242100	2.529	0.000363	0.0344	RPL9P32	ENSG00000164764	-0.76	0.000191	0.0246	SBSPON
ENSG00000142920	2.259	0.000365	0.0344	AZIN2	ENSG00000033170	-0.736	0.000193	0.0247	FUT8
ENSG00000164402	1.262	0.000372	0.0349	SEPTIN8	ENSG00000178636	-1.462	0.000203	0.0255
ENSG00000255350	2.796	0.000379	0.0352	MTCO1P15	ENSG00000183019	-4.925	0.000203	0.0255	MCEMP1
ENSG00000157653	3.412	0.000383	0.0353	C9orf43	ENSG00000155849	-1.243	0.000223	0.0265	ELMO1
ENSG00000242882	2.117	0.000386	0.0353	RPL5P11	ENSG00000183775	-2.519	0.000225	0.0265	KCTD16
ENSG00000248863	2.812	0.000386	0.0353		ENSG00000227015	-3.249	0.000225	0.0265
ENSG00000102189	1.399	0.000402	0.0354	EEA1	ENSG00000255974	-2.798	0.000222	0.0265	CYP2A6
ENSG00000127585	2.189	0.000398	0.0354	FBXL16	ENSG00000157766	-1.754	0.000228	0.0267	ACAN
ENSG00000151176	1.632	0.000391	0.0354	PLBD2	ENSG00000215182	-4.587	0.00024	0.027	MUC5AC
ENSG00000152726	6.05	0.000396	0.0354		ENSG00000227582	-3.446	0.00025	0.028	ADGRF5P1
ENSG00000132688	1.243	0.000408	0.0357	NES	ENSG00000235531	-2.32	0.000261	0.0285	MSC-AS1
ENSG00000177764	2.783	0.000412	0.0357		ENSG00000081138	-1.217	0.000273	0.0293	CDH7
ENSG00000184083	1.411	0.000419	0.0358	FAM120C	ENSG00000131389	-2.613	0.000273	0.0293	SLC6A6
ENSG00000151623	1.906	0.000422	0.0359	NR3C2	ENSG00000185664	-3.2	0.000283	0.0301	PMEL
ENSG00000105443	0.728	0.000436	0.0363	CYTH2	ENSG00000004939	-2.647	0.000294	0.0306	SLC4A1
ENSG00000109390	1.807	0.000441	0.0363	NDUFC1	ENSG00000116761	-1.761	0.000292	0.0306	CTH
ENSG00000185610	2.981	0.00046	0.037	DBX2	ENSG00000187955	-2.842	0.000297	0.0306	COL14A1
ENSG00000162572	1.632	0.000462	0.037	SCNN1D	ENSG00000198142	-1.093	0.000295	0.0306	SOWAHC
ENSG00000198246	2.372	0.00048	0.0379	SLC29A3	ENSG00000164855	-1.337	0.000308	0.0311	TMEM184A
ENSG00000179073	3.115	0.000492	0.0385	TAAR3P	ENSG00000175785	-2.214	0.00031	0.0311	PRIMA1
ENSG00000144488	5.263	0.000505	0.039	ESPNL	ENSG00000226742	-1.385	0.000305	0.0311	HSBP1L1
ENSG00000163312	1.92	0.00054	0.041	HELQ	ENSG00000235396	-2.703	0.000327	0.0324	NOTCH4
ENSG00000196476	1.67	0.000554	0.0417	C20orf96	ENSG00000122696	-0.783	0.00034	0.0333	SLC25A51
ENSG00000260549	2.964	0.000556	0.0417	MT1L	ENSG00000072840	-1.496	0.000344	0.0336	EVC
ENSG00000165195	2.625	0.000583	0.0435	PIGA	ENSG00000167757	-0.959	0.000346	0.0337	KLK11
ENSG00000222000	2.158	0.000605	0.0441		ENSG00000197170	-0.77	0.000354	0.0338	PSMD12
ENSG00000134028	3.194	0.000636	0.0457	ADAMDEC1	ENSG00000139174	-2.026	0.000363	0.0344	PRICKLE1
ENSG00000198590	1.92	0.000668	0.0474	C3orf35	ENSG00000166569	-2.347	0.000375	0.035	CPLX4
ENSG00000233469	3.252	0.00069	0.0486	ST6GALNAC4P1	ENSG00000141551	-0.667	0.000383	0.0353	CSNK1D
ENSG00000213139	2.425	0.000705	0.0487	CRYGS	ENSG00000106819	-1.622	0.000397	0.0354	ASPN
ENSG00000081041	2.966	0.000718	0.0491	CXCL2	ENSG00000148344	-1.631	0.000399	0.0354	PTGES
ENSG00000257033	2.902	0.000732	0.0497		ENSG00000158473	-3.292	0.000401	0.0354	CD1D
					ENSG00000167258	-1.647	0.000392	0.0354	CDK12
					ENSG00000179772	-3.093	0.000403	0.0355	FOXS1
					ENSG00000090659	-0.915	0.000409	0.0357	CD209
					ENSG00000070371	-2.642	0.000419	0.0358	CLTCL1
					ENSG00000197334	-0.753	0.000415	0.0358
					ENSG00000266242	-2.571	0.000416	0.0358	GRAMD4P7
					ENSG00000103423	-0.708	0.000433	0.0363	DNAJA3
					ENSG00000130529	-1.084	0.000444	0.0363	TRPM4
					ENSG00000132603	-1.344	0.000434	0.0363	NIP7
					ENSG00000137558	-3.1	0.000434	0.0363	PI15
					ENSG00000164082	-2.167	0.000442	0.0363	GRM2
					ENSG00000164794	-1.462	0.000442	0.0363	KCNV1
					ENSG00000165118	-1.453	0.000444	0.0363	C9orf64
					ENSG00000230219	-1.261	0.000443	0.0363	FAM92A1P2
					ENSG00000162989	-1.112	0.000456	0.037	KCNJ3
					ENSG00000198431	-2.149	0.000456	0.037	TXNRD1
					ENSG00000206172	-2.276	0.000459	0.037	HBA1
					ENSG00000257805	-2.039	0.000464	0.0371
					ENSG00000141404	-1.114	0.000468	0.0372	GNAL
					ENSG00000140459	-1.798	0.000477	0.0378	CYP11A1
					ENSG00000169432	-1.874	0.000487	0.0383	SCN9A
					ENSG00000243141	-2.773	0.000493	0.0385	RPL23AP66
					ENSG00000070388	-1.318	0.000498	0.0386	FGF22
					ENSG00000147689	-2.057	0.000499	0.0386	FAM83A
					ENSG00000233539	-1.913	0.000514	0.0395
					ENSG00000060718	-2.257	0.000518	0.0397	COL11A1
					ENSG00000150873	-1.501	0.000522	0.0399	C2orf50
					ENSG00000197619	-1.227	0.000537	0.0409	ZNF615
					ENSG00000153404	-1.219	0.000543	0.041	PLEKHG4B
					ENSG00000248593	-1.373	0.000585	0.0435	DSTNP2
					ENSG00000176769	-1.241	0.000594	0.0438	TCERG1L
					ENSG00000204175	-1.811	0.000594	0.0438	GPRIN2
					ENSG00000221990	-0.659	0.000591	0.0438	EXOC3-AS1
					ENSG00000166987	-1.637	0.000602	0.044	MBD6
					ENSG00000185379	-2.122	0.000602	0.044	RAD51D
					ENSG00000163817	-2.025	0.000616	0.0446	SLC6A20
					ENSG00000226777	-5.69	0.000614	0.0446	FAM30A
					ENSG00000160179	-1.039	0.000629	0.0454	ABCG1
					ENSG00000159409	-2.323	0.000643	0.046	CELF3
					ENSG00000153237	-1.981	0.000656	0.0468	CCDC148
					ENSG00000164542	-1.041	0.000659	0.0469	KIAA0895
					ENSG00000021574	-0.533	0.000678	0.048	SPAST
					ENSG00000113262	-1.436	0.000698	0.0487	GRM6
					ENSG00000176974	-1.212	0.000706	0.0487	SHMT1
					ENSG00000196787	-0.869	0.000694	0.0487	H2AC11
					ENSG00000228116	-1.238	0.000702	0.0487	PPT2
					ENSG00000261635	-3.64	0.000704	0.0487
					ENSG00000168843	-3.687	0.000711	0.0489	FSTL5
					ENSG00000115705	-1.257	0.000714	0.049	TPO
					ENSG00000179542	-1.433	0.00072	0.0491	SLITRK4
					ENSG00000144283	-1.761	0.000735	0.0498	PKP4

## Sheet: Recurrent, EGFR amp vs non-amp
Supplementary Table S2
Increased in EGFR amplified					Decreased in EGFR amplified
	log2FoldChange	pvalue	padj	HGNC symbol		log2FoldChange	pvalue	padj	HGNC symbol
ENSG00000146648	3.852	2.35e-14	2.3e-10	EGFR	ENSG00000206433	-23.252	1.95e-15	3.82e-11	LST1
ENSG00000272652	4.475	7.85e-10	5.12e-06		ENSG00000121335	-4.137	2.45e-06	0.002	PRB2
ENSG00000128928	2.352	4.32e-09	1.41e-05	IVD	ENSG00000133561	-3.065	2.43e-06	0.002	GIMAP6
ENSG00000132432	3.596	3.73e-09	1.41e-05	SEC61G	ENSG00000167601	-1.518	6.47e-06	0.00352	AXL
ENSG00000257153	3.926	3.38e-09	1.41e-05		ENSG00000135636	-2.458	1.22e-05	0.00519	DYSF
ENSG00000182263	1.996	2.36e-08	6.59e-05	FIGN	ENSG00000144331	-3.985	1.58e-05	0.00596	ZNF385B
ENSG00000088727	2.495	4.61e-08	0.0001	KIF9	ENSG00000123358	-1.891	1.74e-05	0.0062	NR4A1
ENSG00000229492	3.608	4.43e-08	0.0001		ENSG00000116604	-1.308	4.57e-05	0.0114	MEF2D
ENSG00000186393	3.572	5.06e-07	0.000991	KRT26	ENSG00000262197	-3.158	5.82e-05	0.0127
ENSG00000133019	2.905	8.94e-07	0.00146	CHRM3	ENSG00000269113	-3.919	5.89e-05	0.0127	TRABD2B
ENSG00000203614	2.445	8.36e-07	0.00146		ENSG00000145934	-3.104	6.42e-05	0.0135	TENM2
ENSG00000120725	2.578	1.28e-06	0.00183	SIL1	ENSG00000100368	-2.336	6.83e-05	0.0139	CSF2RB
ENSG00000169083	2.354	1.32e-06	0.00183	AR	ENSG00000132002	-1.595	8.37e-05	0.0166	DNAJB1
ENSG00000230828	3.717	1.41e-06	0.00183		ENSG00000112561	-2.18	9.16e-05	0.0176	TFEB
ENSG00000229529	3.007	1.52e-06	0.00186	HLA-V	ENSG00000216490	-1.772	9.06e-05	0.0176	IFI30
ENSG00000049540	2.348	1.95e-06	0.002	ELN	ENSG00000106236	-2.092	9.7e-05	0.0181	NPTX2
ENSG00000073331	2.486	1.95e-06	0.002	ALPK1	ENSG00000125434	-2.222	9.97e-05	0.0182	SLC25A35
ENSG00000134138	3.016	2.52e-06	0.002	MEIS2	ENSG00000137868	-1.477	0.000101	0.0182	STRA6
ENSG00000140795	2.788	2.56e-06	0.002	MYLK3	ENSG00000167549	-1.978	0.0001	0.0182	CORO6
ENSG00000152822	3.435	1.81e-06	0.002	GRM1	ENSG00000120925	-1.524	0.000111	0.0198	RNF170
ENSG00000156042	2.252	2.2e-06	0.002	CFAP70	ENSG00000162927	-0.692	0.000113	0.0199	PUS10
ENSG00000181126	3.167	2.33e-06	0.002	HLA-V	ENSG00000105967	-2.771	0.000119	0.0201	TFEC
ENSG00000171475	1.728	2.73e-06	0.00206	WIPF2	ENSG00000112280	-1.56	0.00012	0.0201	COL9A1
ENSG00000128578	1.428	2.88e-06	0.00209	STRIP2	ENSG00000185736	-2.633	0.000121	0.0201	ADARB2
ENSG00000187049	1.768	3.02e-06	0.00211	TMEM216	ENSG00000143409	-1.237	0.000147	0.0226	MINDY1
ENSG00000120833	2.79	3.7e-06	0.0025	SOCS2	ENSG00000224543	-2.187	0.000155	0.0232	SNRPGP15
ENSG00000215296	3.682	4.25e-06	0.00278	TMCO5B	ENSG00000260001	-3.619	0.000167	0.0244	TGFBR3L
ENSG00000206509	2.959	4.87e-06	0.00307	HLA-F	ENSG00000111344	-1.987	0.000169	0.0245	RASAL1
ENSG00000222009	2.322	5.51e-06	0.00337	BTBD19	ENSG00000020633	-2.162	0.00018	0.0257	RUNX3
ENSG00000100065	3.94	6.42e-06	0.00352	CARD10	ENSG00000112977	-2.301	0.000184	0.0261	DAP
ENSG00000102466	1.766	6.03e-06	0.00352	FGF14	ENSG00000258037	-0.923	0.00021	0.0277
ENSG00000157335	2.734	6.45e-06	0.00352	CLEC18C	ENSG00000198670	-3.1	0.000229	0.029	LPA
ENSG00000070388	1.59	6.84e-06	0.00362	FGF22	ENSG00000143196	-3.972	0.000236	0.0296	DPT
ENSG00000213420	2.6	7.36e-06	0.00379	GPC2	ENSG00000149798	-2.432	0.000238	0.0296	CDC42EP2
ENSG00000187735	2.409	7.74e-06	0.00389	TCEA1	ENSG00000007001	-2.393	0.000251	0.0306	UPP2
ENSG00000165495	2.896	8e-06	0.00391	PKNOX2	ENSG00000262331	-6.393	0.00025	0.0306
ENSG00000235750	2.14	8.46e-06	0.00404	KIAA0040	ENSG00000198818	-1.426	0.000281	0.033	SFT2D1
ENSG00000137877	2.696	9.97e-06	0.00465	SPTBN5	ENSG00000083093	-1.525	0.000285	0.0331	PALB2
ENSG00000111224	2.368	1.09e-05	0.00494	PARP11	ENSG00000140511	-2.263	0.000294	0.0337	HAPLN3
ENSG00000234278	5.745	1.11e-05	0.00496	PRR20E	ENSG00000188818	-2.109	0.00031	0.0341	ZDHHC11
ENSG00000269709	4.363	1.22e-05	0.00519		ENSG00000147465	-1.98	0.000324	0.0351	STAR
ENSG00000120910	2.459	1.25e-05	0.00521	PPP3CC	ENSG00000228116	-1.288	0.000349	0.0371	PPT2
ENSG00000089169	2.528	1.32e-05	0.00537	RPH3A	ENSG00000010438	-4.248	0.000364	0.0378	PRSS3
ENSG00000115355	2.114	1.36e-05	0.00542	CCDC88A	ENSG00000198010	-2.857	0.00036	0.0378	DLGAP2
ENSG00000085276	3.323	1.44e-05	0.00561	MECOM	ENSG00000115602	-2.158	0.000408	0.0405	IL1RL1
ENSG00000167195	4.035	1.46e-05	0.00561	GOLGA6C	ENSG00000158747	-1.783	0.000405	0.0405	NBL1
ENSG00000156466	3.446	1.66e-05	0.00604	GDF6	ENSG00000159189	-1.747	0.000421	0.0414	C1QC
ENSG00000226668	4.045	1.65e-05	0.00604		ENSG00000151655	-3.03	0.000427	0.0416	ITIH2
ENSG00000136444	1.791	1.8e-05	0.0063	RSAD1	ENSG00000048828	-1.439	0.000438	0.0422	FAM120A
ENSG00000254901	2.488	1.84e-05	0.00633	BORCS8	ENSG00000060718	-2.182	0.000437	0.0422	COL11A1
ENSG00000188322	2.914	2.01e-05	0.00677	SBK1	ENSG00000172349	-1.748	0.000442	0.0424	IL16
ENSG00000078237	3.993	2.12e-05	0.00705	TIGAR	ENSG00000073536	-1.858	0.000476	0.0448	NLE1
ENSG00000110852	2.444	2.67e-05	0.00852	CLEC2B	ENSG00000129250	-1.038	0.000492	0.0449	KIF1C
ENSG00000122970	1.823	2.78e-05	0.00852	IFT81	ENSG00000197712	-1.363	0.000493	0.0449	FAM114A1
ENSG00000157542	2.425	2.69e-05	0.00852	KCNJ6	ENSG00000261239	-4.936	0.000512	0.0458	ANKRD26P1
ENSG00000182836	2.816	2.81e-05	0.00852	PLCXD3	ENSG00000170525	-1.314	0.000538	0.0475	PFKFB3
ENSG00000213132	2.526	2.79e-05	0.00852		ENSG00000154127	-1.252	0.000547	0.0477	UBASH3B
ENSG00000268465	5.68	2.83e-05	0.00852		ENSG00000167971	-2.328	0.000551	0.0477	CASKIN1
ENSG00000163694	2.171	3.14e-05	0.00906	RBM47	ENSG00000092871	-0.896	0.000571	0.0484	RFFL
ENSG00000170370	2.658	3.15e-05	0.00906	EMX2	ENSG00000179588	-2.07	0.00059	0.0498	ZFPM1
ENSG00000175697	2.704	3.11e-05	0.00906	GPR156
ENSG00000151702	2.633	3.37e-05	0.00918	FLI1
ENSG00000224736	2.552	3.25e-05	0.00918	HLA-V
ENSG00000235531	2.801	3.38e-05	0.00918	MSC-AS1
ENSG00000258264	3.274	3.3e-05	0.00918
ENSG00000105251	3.344	3.52e-05	0.00943	SHD
ENSG00000102189	1.548	3.87e-05	0.0102	EEA1
ENSG00000122674	1.606	3.97e-05	0.0104	CCZ1
ENSG00000158473	4.677	4.17e-05	0.0107	CD1D
ENSG00000184313	2.126	4.32e-05	0.011	MROH7
ENSG00000196724	1.831	4.61e-05	0.0114	ZNF418
ENSG00000104714	2.156	4.83e-05	0.0117	ERICH1
ENSG00000180479	2.242	4.81e-05	0.0117	ZNF571
ENSG00000174407	3.417	4.94e-05	0.0118	MIR1-1HG
ENSG00000149179	2.262	5.04e-05	0.0119	C11orf49
ENSG00000007171	4.003	5.4e-05	0.0123	NOS2
ENSG00000102287	2.481	5.32e-05	0.0123	GABRE
ENSG00000261115	2.161	5.39e-05	0.0123	TMEM178B
ENSG00000169221	1.905	5.52e-05	0.0124	TBC1D10B
ENSG00000102245	2.897	5.65e-05	0.0126	CD40LG
ENSG00000142794	1.602	5.76e-05	0.0127	NBPF3
ENSG00000269064	2.59	6.32e-05	0.0134
ENSG00000163946	0.816	6.59e-05	0.0137	TASOR
ENSG00000184911	3.805	6.79e-05	0.0139	DMRTC1B
ENSG00000212743	2.039	6.95e-05	0.014	LINC02656
ENSG00000106018	1.76	8.29e-05	0.0166	VIPR2
ENSG00000144583	2.325	9.14e-05	0.0176	MARCHF4
ENSG00000101670	2.907	9.32e-05	0.0177	LIPG
ENSG00000204116	2.388	9.72e-05	0.0181	CHIC1
ENSG00000128652	2.354	0.00011	0.0198	HOXD3
ENSG00000112195	2.083	0.000117	0.0201	TREML2
ENSG00000148516	1.471	0.00012	0.0201	ZEB1
ENSG00000180152	1.69	0.000118	0.0201	XIAPP3
ENSG00000196767	3.303	0.00012	0.0201	POU3F4
ENSG00000026751	2.716	0.000127	0.0207	SLAMF7
ENSG00000215210	5.092	0.000127	0.0207	RBMXP2
ENSG00000226074	6.912	0.00013	0.0211	PRSS44P
ENSG00000110169	3.442	0.000135	0.0216	HPX
ENSG00000071564	1.758	0.000138	0.022	TCF3
ENSG00000159147	2.384	0.00014	0.022	DONSON
ENSG00000105321	1.733	0.000142	0.0222	CCDC9
ENSG00000165194	2.071	0.000148	0.0226	PCDH19
ENSG00000234514	2.54	0.000146	0.0226	LST1
ENSG00000111911	1.728	0.000152	0.0229	HINT3
ENSG00000146282	1.572	0.000152	0.0229	RARS2
ENSG00000072786	1.752	0.000163	0.0242	STK10
ENSG00000150625	1.442	0.000165	0.0244	GPM6A
ENSG00000162825	1.916	0.000172	0.0247	NBPF20
ENSG00000006757	2.799	0.000185	0.0261	PNPLA4
ENSG00000258359	3.174	0.00019	0.0266	PCNPP1
ENSG00000116147	2.116	0.000199	0.0272	TNR
ENSG00000151834	2.454	0.0002	0.0272	GABRA2
ENSG00000154319	2.183	0.000202	0.0272	FAM167A
ENSG00000188523	3.735	0.000202	0.0272	CFAP77
ENSG00000244607	2.62	0.000199	0.0272	CCDC13
ENSG00000159335	1.781	0.000207	0.0277	PTMS
ENSG00000110777	2.3	0.000211	0.0277	POU2AF1
ENSG00000223465	2.761	0.000212	0.0277	LST1
ENSG00000237606	4.448	0.000212	0.0277
ENSG00000229524	3.216	0.000215	0.0279	BAG6
ENSG00000117707	2.306	0.000229	0.029	PROX1
ENSG00000124140	2.362	0.00023	0.029	SLC12A5
ENSG00000257182	1.816	0.000227	0.029
ENSG00000132016	2.651	0.000239	0.0296	C19orf57
ENSG00000167384	1.065	0.000245	0.0302	ZNF180
ENSG00000198162	1.363	0.00026	0.031	MAN1A2
ENSG00000217482	3.33	0.000258	0.031	HMGB1P17
ENSG00000235220	2.518	0.000259	0.031	HLA-F
ENSG00000183722	1.441	0.000262	0.0311	LHFPL6
ENSG00000188959	2.33	0.00028	0.033	C9orf152
ENSG00000214765	1.736	0.000286	0.0331	SEPTIN7P2
ENSG00000116649	1.215	0.000296	0.0337	SRM
ENSG00000186407	2.534	0.000293	0.0337	CD300E
ENSG00000041802	1.042	0.000301	0.0339	LSG1
ENSG00000159184	2.422	0.000301	0.0339	HOXB13
ENSG00000159079	1.835	0.000305	0.0339	CFAP298
ENSG00000185087	1.944	0.000303	0.0339
ENSG00000156471	1.604	0.000309	0.0341	PTDSS1
ENSG00000167080	5.435	0.000313	0.0343	B4GALNT2
ENSG00000053770	1.822	0.000325	0.0351	AP5M1
ENSG00000165506	2.253	0.000332	0.0357	DNAAF2
ENSG00000072682	2.022	0.000347	0.0371	P4HA2
ENSG00000123728	2.318	0.000364	0.0378	RAP2C
ENSG00000167258	1.975	0.000361	0.0378	CDK12
ENSG00000236371	4.808	0.000365	0.0378	CT47A1
ENSG00000070770	1.665	0.000374	0.0385	CSNK2A2
ENSG00000223606	1.779	0.000383	0.0392	HLA-V
ENSG00000113739	2.465	0.000406	0.0405	STC2
ENSG00000132434	1.901	0.000398	0.0405	LANCL2
ENSG00000142544	2.335	0.000408	0.0405	CTU1
ENSG00000248385	1.345	0.000401	0.0405	TARM1
ENSG00000250308	5.291	0.000421	0.0414	SALL4P1
ENSG00000215512	1.702	0.000426	0.0416
ENSG00000113073	3.725	0.000457	0.0434	SLC4A9
ENSG00000229674	4.54	0.000457	0.0434	H2AL1RP
ENSG00000112592	2.073	0.000469	0.0444	TBP
ENSG00000085552	2.347	0.000484	0.0449	IGSF9
ENSG00000126603	1.721	0.000485	0.0449	GLIS2
ENSG00000127955	2.021	0.000487	0.0449	GNAI1
ENSG00000168779	2.183	0.000488	0.0449	SHOX2
ENSG00000169733	1.96	0.000489	0.0449	RFNG
ENSG00000083838	2.114	0.000503	0.0454	ZNF446
ENSG00000269332	2.385	0.000502	0.0454	GOLGA2P9
ENSG00000152767	0.734	0.000509	0.0457	FARP1
ENSG00000186193	1.811	0.00052	0.0463	SAPCD2
ENSG00000100985	2.825	0.00053	0.0469	MMP9
ENSG00000156650	1.356	0.000548	0.0477	KAT6B
ENSG00000173567	3.484	0.000543	0.0477	ADGRF3
ENSG00000160401	1.967	0.000561	0.0484	CFAP157
ENSG00000166166	1.949	0.000565	0.0484	TRMT61A
ENSG00000183431	1.66	0.000569	0.0484	SF3A3
ENSG00000234487	2.484	0.000572	0.0484	HLA-F

## Sheet: EGFR amp, prim vs rec
Supplementary Table S3
Decreased in Recurrence					Increased in Recurrence
	log2FoldChange	pvalue	padj	HGNC symbol		log2FoldChange	pvalue	padj	HGNC symbol
ENSG00000235759	23.31	3.08e-15	5.72e-11	ARHGAP42P3	ENSG00000227717	-19.859	1.81e-11	1.12e-07
ENSG00000160182	21.48	3.57e-13	3.32e-09	TFF1	ENSG00000235307	-7.627	3.98e-06	0.00926	BRD2
ENSG00000204576	8.3	2.03e-10	9.45e-07	PRR3	ENSG00000172348	-2.089	6.29e-06	0.0117	RCAN2
ENSG00000043355	2.47	1.49e-07	0.000555	ZIC2	ENSG00000180152	-1.291	1.52e-05	0.0202	XIAPP3
ENSG00000260587	10.37	8.74e-07	0.00271		ENSG00000184313	-0.742	4.49e-05	0.0429	MROH7
ENSG00000206433	14.22	1.4e-06	0.00373	LST1	ENSG00000198695	-1.062	4.29e-05	0.0429	MT-ND6
ENSG00000117983	2.95	6.13e-06	0.0117	MUC5B
ENSG00000116141	2.26	7.77e-06	0.0131	MARK1
ENSG00000268980	13.07	8.88e-06	0.0138
ENSG00000120833	1.67	1.12e-05	0.016	SOCS2
ENSG00000114554	1.61	2.54e-05	0.0296	PLXNA1
ENSG00000160959	1.71	2.41e-05	0.0296	LRRC14
ENSG00000071553	4.05	4.61e-05	0.0429	ATP6AP1
ENSG00000227746	12.08	4.04e-05	0.0429	C4A
ENSG00000139155	2.68	5.04e-05	0.0447	SLCO1C1

## Sheet: EGFR non-amp, prim vs rec
Supplementary Table S4
Decreased in Recurrence					Increased in Recurrence
	log2FoldChange	pvalue	padj	HGNC symbol		log2FoldChange	pvalue	padj	HGNC symbol
ENSG00000211659	23.712	1.03e-15	2.06e-11	IGLV3-25	ENSG00000205580	-19.567	3.62e-11	8.07e-08
ENSG00000234658	22.841	1.09e-14	1.09e-10		ENSG00000237112	-10.548	1.51e-10	3.03e-07	GABBR1
ENSG00000224353	22.301	4.76e-14	2.45e-10	ACE3P	ENSG00000269433	-17.4	3.95e-09	7.19e-06	OPN1MW3
ENSG00000256835	22.189	6.11e-14	2.45e-10		ENSG00000054690	-1.933	6.74e-08	0.000113	PLEKHH1
ENSG00000271210	22.248	5.45e-14	2.45e-10		ENSG00000161544	-3.409	1.88e-07	0.00029	CYGB
ENSG00000238047	21.229	7.05e-13	2.35e-09	MTND1P30	ENSG00000197430	-3.086	3.34e-07	0.000478	OPALIN
ENSG00000170925	20.816	1.97e-12	5.65e-09	TEX13B	ENSG00000205302	-3.261	3.62e-07	0.000484	SNX2
ENSG00000182351	20.639	3.02e-12	7.57e-09	CRIP1P4	ENSG00000120549	-2.123	6.23e-07	0.00078	KIAA1217
ENSG00000269101	12.315	1.26e-06	0.00142		ENSG00000151692	-1.872	1.27e-06	0.00142	RNF144A
ENSG00000261951	13.372	5.59e-06	0.00448		ENSG00000172638	-1.708	2.04e-06	0.00216	EFEMP2
ENSG00000184178	2.078	6.09e-06	0.00452	SCFD2	ENSG00000092068	-1.659	2.34e-06	0.00235	SLC7A8
ENSG00000227717	13.24	7.2e-06	0.00516		ENSG00000110400	-2.019	3.2e-06	0.00305	NECTIN1
ENSG00000146828	0.836	2.59e-05	0.0115	SLC12A9	ENSG00000063180	-2.796	3.57e-06	0.00325	CA11
ENSG00000149929	2.045	3.18e-05	0.0136	HIRIP3	ENSG00000168490	-3.301	4.05e-06	0.00353	PHYHIP
ENSG00000001631	1.271	3.58e-05	0.0146	KRIT1	ENSG00000138166	-3.2	5.27e-06	0.0044	DUSP5
ENSG00000204301	11.976	4.62e-05	0.0172	NOTCH4	ENSG00000172005	-3.01	6.05e-06	0.00452	MAL
ENSG00000269743	4.472	5.41e-05	0.0187	SLC25A53	ENSG00000132639	-2.434	8.53e-06	0.0059	SNAP25
ENSG00000173402	1	8.8e-05	0.0256	DAG1	ENSG00000100364	-1.592	9.52e-06	0.00607	KIAA0930
ENSG00000124208	11.467	0.000102	0.0286	TMEM189-UBE2V1	ENSG00000150656	-1.263	9.69e-06	0.00607	CNDP1
ENSG00000120948	1.385	0.000143	0.0336	TARDBP	ENSG00000204851	-1.986	9.55e-06	0.00607	PNMA8B
ENSG00000176953	0.869	0.000164	0.037	NFATC2IP	ENSG00000165637	-1.503	1.06e-05	0.00646	VDAC2
ENSG00000181291	2.098	0.000204	0.0429	TMEM132E	ENSG00000198355	-2.363	1.11e-05	0.00655	PIM3
ENSG00000127325	1.524	0.00022	0.044	BEST3	ENSG00000114626	-2.448	1.21e-05	0.00694	ABTB1
ENSG00000167977	1.781	0.000258	0.0483	KCTD5	ENSG00000223355	-8.856	1.25e-05	0.00694	NOTCH4
					ENSG00000180155	-2.093	1.62e-05	0.00876	LYNX1
					ENSG00000105643	-2.307	1.67e-05	0.00878	ARRDC2
					ENSG00000132429	-7.43	1.8e-05	0.00878	POPDC3
					ENSG00000137766	-3.166	1.79e-05	0.00878	UNC13C
					ENSG00000196233	-2.014	1.72e-05	0.00878	LCOR
					ENSG00000172350	-5.196	1.88e-05	0.00899	ABCG4
					ENSG00000129538	-1.789	2.12e-05	0.00986	RNASE1
					ENSG00000260587	-5.751	2.25e-05	0.0102
					ENSG00000111266	-2.01	2.68e-05	0.0117	DUSP16
					ENSG00000262834	-12.164	3.48e-05	0.0145
					ENSG00000225781	-8.601	3.77e-05	0.0148	OR6V1
					ENSG00000234876	-6.045	3.73e-05	0.0148	NOTCH4
					ENSG00000168481	-2.826	4e-05	0.0154	LGI3
					ENSG00000169085	-2.365	4.12e-05	0.0156	VXN
					ENSG00000196104	-3.497	4.87e-05	0.0178	SPOCK3
					ENSG00000124406	-2.089	5.06e-05	0.0181	ATP8A1
					ENSG00000169040	-6.021	5.22e-05	0.0183	PMCHL2
					ENSG00000092529	-1.699	6.21e-05	0.0211	CAPN3
					ENSG00000269686	-1.917	6.75e-05	0.0225
					ENSG00000171823	-3.472	7.25e-05	0.0234	FBXL14
					ENSG00000257489	-2.145	7.19e-05	0.0234
					ENSG00000197283	-1.69	7.6e-05	0.0242	SYNGAP1
					ENSG00000008118	-3.178	8e-05	0.0251	CAMK1G
					ENSG00000114757	-1.657	8.26e-05	0.0251	PEX5L
					ENSG00000225830	-2.081	8.22e-05	0.0251	ERCC6
					ENSG00000204388	-4.274	8.4e-05	0.0251	HSPA1B
					ENSG00000169184	-1.714	8.81e-05	0.0256	MN1
					ENSG00000198010	-3.047	9.84e-05	0.0282	DLGAP2
					ENSG00000065609	-3.19	0.000103	0.0286	SNAP91
					ENSG00000137825	-3.499	0.000105	0.029	ITPKA
					ENSG00000152910	-2.136	0.000112	0.0303	CNTNAP4
					ENSG00000011426	-1.666	0.000122	0.0305	ANLN
					ENSG00000071054	-0.926	0.000116	0.0305	MAP4K4
					ENSG00000113558	-1.032	0.00012	0.0305	SKP1
					ENSG00000131196	-2.182	0.000115	0.0305	NFATC1
					ENSG00000152464	-0.658	0.00012	0.0305	RPP38
					ENSG00000244274	-1.678	0.000122	0.0305	DBNDD2
					ENSG00000112893	-1.575	0.000125	0.0309	MAN2A1
					ENSG00000107560	-2.088	0.000132	0.0321	RAB11FIP2
					ENSG00000111799	-1.955	0.000137	0.0328	COL12A1
					ENSG00000180672	-1.77	0.000136	0.0328
					ENSG00000166086	-1.302	0.000146	0.0336	JAM3
					ENSG00000228166	-3.165	0.000145	0.0336	MTND1P11
					ENSG00000262727	-11.119	0.000158	0.0359
					ENSG00000170633	-1.522	0.000169	0.0372	RNF34
					ENSG00000182771	-1.649	0.000168	0.0372	GRID1
					ENSG00000165125	-4.686	0.000175	0.0382	TRPV6
					ENSG00000066322	-1.955	0.00021	0.0429	ELOVL1
					ENSG00000148468	-1.53	0.000208	0.0429	FAM171A1
					ENSG00000170689	-6.164	0.000209	0.0429	HOXB9
					ENSG00000183054	-3.066	0.000209	0.0429	RGPD6
					ENSG00000230985	-3.853	0.000207	0.0429
					ENSG00000163288	-3.133	0.000214	0.0434	GABRB1
					ENSG00000142920	-2.438	0.000228	0.0449	AZIN2
					ENSG00000171680	-1.012	0.000229	0.0449	PLEKHG5
					ENSG00000137101	-3.469	0.000233	0.0453	CD72
					ENSG00000198739	-2.438	0.000238	0.0458	LRRTM3
					ENSG00000171368	-1.641	0.000252	0.048	TPPP
					ENSG00000185742	-3.11	0.00026	0.0483	C11orf87
					ENSG00000229295	-10.757	0.000259	0.0483	HLA-DPB1
					ENSG00000068354	-2.058	0.000274	0.0486	TBC1D25
					ENSG00000107731	-1.158	0.000268	0.0486	UNC5B
					ENSG00000122783	-2.018	0.000273	0.0486	CYREN
					ENSG00000169220	-3.045	0.000274	0.0486	RGS14
					ENSG00000227825	-1.824	0.000264	0.0486	SLC9A7P1
					ENSG00000107816	-1.53	0.000281	0.0494	LZTS2
